# Supplementary material for: Maternal vitamin B12, vitamin D, and folic acid status during pregnancy and child neurodevelopment: a systematic review
Source: Front Neurosci. 2026 Jun 10;20:1825297. doi: 10.3389/fnins.2026.1825297 (PMC13290869; doi:10.3389/fnins.2026.1825297)
Supplement: Supplementary file 3 [file Table_1.xlsx]

## Sheet: Supplementary Table S1
Supplementary Table S1. Detailed characteristics, neurodevelopmental assessment methods, and principal findings of studies evaluating maternal vitamin B12, vitamin D, and folate status during pregnancy and offspring neurodevelopmental outcomes.
	IDENTIFY				SAMPLE			EXPOSURE				DESFECHO			RESULTS			INTERPRETATION
TITLE	AUTHOR	YEAR	COUNTRY	STUDY DESIGN	SAMPLE	SAMPLE SIZE	POPULATION CHARACTERISTICS	MICRONUTRIENT	EXPOSURE TYPE	TIMING OF EXPOSURE	INTERVENTION / EXPOSURE	ASSESSMENT TOOL	DOMAINS ASSESSED	AGE AT ASSESSMENT	MAIN FINDINGS	SPECIFIC DOMAINS AFFECTED	EFFECT SIZE	KEY LIMITATIONS	INTERPRETATION
Association of maternal vitamin D deficiency and infants’ neurodevelopmental status: A cohort study on vitamin D and its impact during pregnancy and childhood in Indonesia	Dhamayanti et al.	2019	Indonesia	prospective cohort	mother–child pairs	141	population from Indonesia with high prevalence of vitamin D deficiency; low maternal education	vitamin D	serum 25(OH)D (biomarker)	first trimester (10–14 weeks gestation)	vitamin D deficiency (<25 nmol/L, study definition)	ASQ-3 (Ages and Stages Questionnaire-3)	gross motor, fine motor, communication, problem-solving, personal-social	3, 6, and 12 months	mixed associations between maternal vitamin D levels and neurodevelopmental outcomes	gross motor (early infancy, 3 months)	RR ≈ 1.20 (95% CI 1.09–1.49)	potential residual confounding (sun exposure, diet); limited control of postnatal factors	Association was limited to early infancy and a single domain, with inconsistent findings across domains and time points, indicating potentially transient effects and residual confounding.
Association between maternal vitamin D status in pregnancy and neurodevelopmental outcomes in childhood; results from the Avon Longitudinal Study of Parents and Children (ALSPAC)	Darling et al.	2017	United Kingdom (ALSPAC cohort)	prospective cohort	mother–child pairs	7.065	UK population; predominantly white; higher socioeconomic status	vitamin D	serum 25(OH)D (biomarker)	pregnancy (single measurement; predominantly second–third trimester)	vitamin D deficiency (<50 nmol/L vs ≥50 nmol/L)	ALSPAC developmental scales; SDQ; Wechsler IQ; Neale reading test	motor (gross and fine), social, communication, behavioural, cognitive, reading	6 months to 9 years	mixed associations between maternal vitamin D status and neurodevelopmental outcomes	gross and fine motor (30 months), social development (42 months)	ORs ≈ 1.20–1.23 for motor outcomes	single measurement; potential residual confounding; limited deficiency range; no infant vitamin D data	Associations were restricted to early motor and social domains with no effect on IQ or later cognitive outcomes, suggesting domain-specific effects and highlighting the possibility of residual confounding and non-causal associations.
Associations of cord blood meta-inflammation and vitamin D with neurodevelopmental delay: A prospective birth cohort study in China	Wang et al.	2023	China (Hefei cohort)	prospective cohort	mother–child pairs	7.198	Chinese urban cohort; predominantly low–moderate maternal education	vitamin D	cord blood 25(OH)D (biomarker)	at birth (cord blood)	quartiles of cord blood 25(OH)D	DDST-II + Gesell Developmental Schedules (GDS)	gross motor, fine motor, language, personal-social, cognitive	6–36 months	inverse association between cord blood vitamin D levels and risk of neurodevelopmental delay	global neurodevelopmental delay (composite outcome across domains)	HR ≈ 0.65 (95% CI 0.57–0.74)	single time-point measurement; limited adjustment for inflammatory markers; lack of maternal diet data; no long-term follow-up	Findings indicated that higher cord blood vitamin D levels were associated with a lower risk of global neurodevelopmental delay and appeared to attenuate adverse effects of fetal metabolic and inflammatory disturbances, suggesting a modulatory role and interactions with metabolic–inflammatory pathways rather than a purely causal effect.
Cord Blood Vitamin D and Neurocognitive Development Are Nonlinearly Related in Toddlers	Peng Zhu et al.	2015	China (China–Anhui Birth Cohort)	prospective cohort	mother–child pairs	363	Chinese cohort with high prevalence of neonatal vitamin D deficiency; predominantly primiparous mothers with relatively high education	vitamin D	cord blood 25(OH)D (biomarker)	at birth (cord blood)	quintiles of cord blood 25(OH)D	Bayley Scales of Infant Development (BSID-CR)	mental (MDI), psychomotor (PDI)	16–18 months	nonlinear (inverted U-shaped) association between vitamin D levels and neurodevelopmental outcomes	psychomotor development (stronger and bidirectional effect), mental development	MDI ↓ ≈ 7.6 and PDI ↓ ≈ 8.0 in the lowest quintile; PDI ↓ ≈ 12.3 in the highest quintile	relatively small final sample; selection bias; no maternal vitamin D during pregnancy; no dietary data; residual confounding	Both low and high neonatal vitamin D levels were associated with worse neurodevelopmental outcomes, suggesting an optimal intermediate range and reinforcing a nonlinear relationship.
Correlation between Cord Blood Vitamin D Levels and Problem-Solving Neurodevelopment in Early Childhood: A Cohort Study in Rural Indonesia	Supriadi et al.	2022	Indonesia (rural West Java)	prospective cohort	mother–child pairs	116	rural Indonesian cohort; high prevalence of vitamin D insufficiency; predominantly low maternal education and primiparous mothers	vitamin D	cord blood 25(OH)D (biomarker)	at birth (cord blood)	continuous 25(OH)D levels; categorized as deficiency, insufficiency, and normal	Ages and Stages Questionnaire-3 (ASQ-3)	gross motor, fine motor, communication, problem-solving, personal–social	6, 12, and 24 months	positive association between cord blood vitamin D and neurodevelopmental outcomes	problem-solving domain (only domain consistently associated)	correlation coefficients: r = 0.217 at 12 months and r = 0.414 at 24 months; regression coefficient: β ≈ −0.641 for problem-solving score per unit decrease in 25(OH)D	small sample; residual confounding (parenting, nutrition); limited control of postnatal environmental factors	Cord blood vitamin D levels were positively associated with problem-solving neurodevelopment only, suggesting domain-specific effects, modest associations, and potential residual confounding with limited generalizability.
Effect of continued folic acid supplementation beyond the first trimeste of pregnancy on cognitive performance in the child: a follow-up study from a randomized controlled trial (FASSTT Offspring Trial)	McNulty et al.	2019	United Kingdom (Northern Ireland)	randomized controlled trial (follow-up)	mother–child pairs	70 (7 years), 39 (3 years)	children of mothers previously enrolled in an RCT; healthy pregnant women with singleton pregnancies	folate	maternal folic acid supplementation (400 μg/day) vs placebo	from 14 weeks’ gestation until delivery	folic acid 400 μg/day vs placebo	WPPSI-III (7 years); Bayley Scales (BSITD-III) (3 years)	verbal IQ, performance IQ, language, full scale IQ; cognitive domain (early childhood)	3 and 7 years	modest positive effect of continued folic acid supplementation on cognitive performance	verbal domain (word reasoning), cognitive domain (early childhood)	word reasoning: mean difference ≈ +1.4 (p = 0.027); cognition at 3 years: mean difference ≈ +0.8 (p = 0.040)	relatively small sample; loss to follow-up; limited generalizability; potential insufficient power for some outcomes	Continued folic acid supplementation beyond the first trimester was associated with modest improvements in specific cognitive domains, particularly verbal and early cognitive performance, supporting a possible causal effect, although limited by sample size and follow-up design.
Effect of high doses of folic acid supplementation in early pregnancy on child neurodevelopment at 18 months of age: the mother–child cohort ‘Rhea’ study in Crete, Greece	Chatzi et al.	2012	Greece (Rhea cohort, Crete)	prospective cohort	mother–child pairs	553	population-based Greek cohort; predominantly supplement users; varied sociodemographic characteristics	folate	maternal folic acid supplementation (self-reported)	early pregnancy (14–18 weeks gestation)	categorized as 0 mg/d, 5 mg/d, and >5 mg/d	Bayley Scales of Infant and Toddler Development (Bayley-III)	cognitive, language (receptive and expressive), motor (fine and gross), social-emotional	18 months	positive association between folic acid supplementation and language-related neurodevelopmental outcomes	language domain (receptive and expressive communication)	β ≈ +4.7 for receptive communication and β ≈ +3.5 for expressive communication	potential residual confounding; self-reported supplementation; imprecise measurement of supplementation timing and duration; high overall exposure levels; limited generalizability	High-dose folic acid supplementation in early pregnancy was associated with improved language development at 18 months, with no additional benefit at higher doses, suggesting a threshold effect and reinforcing domain-specific and modest associations.
Effect of Vitamin D Status during Pregnancy on Infant Neurodevelopment: The ECLIPSES Study	Voltas et al.	2020	Spain (ECLIPSES cohort, Tarragona)	prospective cohort	mother–child pairs	422	Spanish population-based cohort; mid-to-high socioeconomic status; high prevalence of vitamin D deficiency during pregnancy	vitamin D	maternal serum 25(OH)D (biomarker)	first and third trimesters of pregnancy	categorized as <20 nmol/L (severe deficiency), <30 nmol/L (deficiency), 30–50 nmol/L (insufficiency), >50 nmol/L (sufficiency)	Bayley Scales of Infant Development (BSID-III)	cognitive, language (receptive and expressive), motor (fine and gross)	40 days postpartum	inverse association between maternal vitamin D levels and neurodevelopmental outcomes	cognitive and language domains (first trimester); motor domain (third trimester, severe deficiency)	β ≈ +0.141 for cognition in first-trimester deficiency vs sufficiency; β ≈ +0.122 to +0.166 for language; β ≈ +0.129 for motor outcomes in third-trimester severe deficiency	loss to follow-up; early neurodevelopment assessment; potential residual confounding despite extensive adjustment; limited long-term outcomes	Low maternal vitamin D levels, particularly in the first trimester, were associated with lower cognitive and language scores, with severe deficiency also affecting motor development in late pregnancy, supporting timing-specific and domain-specific effects with modest magnitude and uncertain clinical significance.
Effects of maternal folic acid supplementation during pregnancy on infant neurodevelopment at 1 month of age: a birth cohort study in China	Yan et al.	2019	China (Tianjin cohort)	prospective cohort	mother–child pairs	1.186	Chinese cohort; low prevalence of periconceptional folic acid use; varied socioeconomic characteristics; majority primiparous	folate	maternal folic acid supplementation (self-reported duration)	during pregnancy	categorized as none, 1–3 months, 3–6 months, and >6 months	China Developmental Scale for Children (CDSC)	gross motor, fine motor, cognitive–adaptive, language, personal–social; global development quotient (DQ)	1 month of age	positive association between maternal folic acid supplementation and neurodevelopmental outcomes	global development (DQ), fine motor, cognitive–adaptive, and personal–social domains (no significant association for language or gross motor)	β ≈ +7.7 for 1–3 months, β ≈ +11.0 for 3–6 months, and β ≈ +7.4 for >6 months of supplementation vs non-users	self-reported supplementation (recall bias); very early neurodevelopmental assessment; potential residual confounding; absence of biomarker-based folate assessment	Maternal folic acid supplementation during pregnancy was associated with higher neurodevelopmental scores at 1 month, particularly in global and selected domains, with modest effect sizes, no clear dose–response relationship, and unclear long-term clinical significance.
Effects of maternal vitamin B12 supplementation on early infant neurocognitive outcomes: a randomized controlled clinical trial	Srinivasan et al.	2017	India (urban Bangalore cohort)	randomized controlled trial	mother–child pairs	178	urban Indian cohort; high prevalence of maternal vitamin B12 deficiency; predominantly low-to-middle socioeconomic status; majority primiparous	vitamin B12	maternal oral vitamin B12 supplementation (50 μg/day) vs placebo	from ≤14 weeks gestation until 6 weeks postpartum	vitamin B12 50 μg/day vs placebo	Bayley Scales of Infant Development (BSID-III)	cognitive, language (receptive and expressive), motor (fine and gross)	9 months	no significant differences in infant neurodevelopmental outcomes between supplementation and placebo groups	no domains were significantly affected	no significant differences across BSID-III subscales	relatively small final sample; loss to follow-up; early neurodevelopmental assessment; potentially insufficient duration of supplementation; no infant B12 status at assessment	Maternal vitamin B12 supplementation during pregnancy and early lactation did not improve neurodevelopmental outcomes at 9 months, suggesting no detectable effect under the study conditions, although elevated maternal homocysteine levels were associated with poorer outcomes, indicating possible indirect metabolic influences.
Fetal vitamin D concentration and growth, adiposity and neurodevelopment during infancy	Wang et al.	2018	China (Shanghai Allergy and Obesity Cohort)	prospective cohort	mother–child pairs	1,244 (552 with neurodevelopment data at 2 years)	urban Chinese cohort; high prevalence of vitamin D insufficiency/deficiency; majority of mothers with high education; varied socioeconomic characteristics	vitamin D	cord blood 25(OH)D (biomarker)	at birth (cord blood)	categorized as <20 ng/mL (deficiency), 20–30 ng/mL (insufficiency), ≥30 ng/mL (sufficiency)	Ages and Stages Questionnaire (ASQ)	communication, gross motor, fine motor, problem-solving, personal–social	2 years of age	no significant association between cord blood vitamin D levels and neurodevelopmental outcomes	no domains significantly affected	no significant associations across ASQ domains after multivariable adjustment	loss to follow-up; use of screening tool (ASQ) rather than diagnostic assessment; single time-point vitamin D measurement; potential residual confounding	Cord blood vitamin D levels were not associated with neurodevelopment during infancy, reinforcing evidence of no consistent effect and highlighting heterogeneity across studies, with potential influence of measurement timing and assessment tools.
High-dose vitamin D3 supplementation in pregnancy and risk of neurodevelopmental disorders in the children at age 10: A randomized clinical trial	Aagaard et al.	2024	Denmark (COPSAC2010 cohort)	randomized controlled trial (post hoc)	mother–child pairs	496	Danish population-based cohort; relatively high socioeconomic status; majority white; moderate-to-high baseline vitamin D levels; good prenatal care	vitamin D	maternal vitamin D3 supplementation (high-dose vs standard dose)	from 24 weeks’ gestation until 1 week postpartum	2800 IU/day vs 400 IU/day vitamin D3	K-SADS-PL (clinical diagnosis); ADHD-RS; SRS-2	autism, ADHD diagnosis; symptom load (autistic traits, ADHD symptoms)	10 years of age	no significant differences in risk of autism or ADHD between high-dose and standard-dose vitamin D3 supplementation groups	no domains significantly affected (clinical diagnoses and symptom load)	autism: OR ≈ 0.72 (95% CI 0.21–2.29); ADHD: OR ≈ 0.87 (95% CI 0.50–1.51); no significant differences in symptom scores	relatively low number of autism cases; possible insufficient power; late initiation of supplementation; high baseline vitamin D levels; limited generalizability; post hoc neuropsychiatric follow-up	High-dose vitamin D supplementation during pregnancy did not reduce the risk of autism or ADHD at 10 years, although higher maternal baseline vitamin D levels were associated with lower risk, suggesting possible residual confounding and lack of a causal effect of supplementation.
Maternal folate levels during pregnancy and children’s neuropsychological development at 2 years of age	Huang et al.	2020	China (MKFOAD cohort)	prospective cohort	mother–child pairs	180	Chinese urban cohort; majority of mothers with undergraduate education; low prevalence of smoking; high rate of folic acid supplementation during pregnancy	folate	maternal serum and RBC folate (biomarkers)	early (12–14 weeks), mid (22–26 weeks), and late pregnancy (34–36 weeks); RBC folate in early pregnancy	continuous folate levels (per 10 nmol/L serum; per 100 nmol/L RBC)	Gesell Development Scale (GDS)	gross motor, fine motor, language, adaptive behavior, social behavior	2 years of age	mixed associations between maternal folate levels and neurodevelopmental outcomes	language domain (positive association in late pregnancy); fine motor domain (inverse association in early pregnancy)	language: β ≈ +3.1 (95% CI 0.6–5.5) per 10 nmol/L increase in late pregnancy; fine motor: β ≈ −2.0 (95% CI −4.0 to −0.1) per 10 nmol/L increase in early pregnancy	small sample; potential selection bias (only ~40% assessed); residual confounding; single RBC folate measurement (early pregnancy only)	Maternal folate levels showed timing-specific and domain-specific associations, with higher levels in late pregnancy associated with better language development and higher levels in early pregnancy associated with lower fine motor scores, suggesting complex, non-uniform and timing-dependent effects, with potential residual confounding.
Maternal Plasma 25-Hydroxyvitamin D during Gestation Is Positively Associated with Neurocognitive Development in Offspring at Age 4–6 Years	Melough et al.	2021	USA (CANDLE cohort, Tennessee)	prospective cohort	mother–child pairs	1.019	US cohort; predominantly Black population; wide socioeconomic variability; high prevalence of vitamin D deficiency; many low-income families	vitamin D	maternal plasma 25(OH)D (biomarker)	second trimester (mean ~23 weeks gestation)	continuous 25(OH)D levels; also categorized (<20 vs ≥20 ng/mL)	Stanford-Binet Intelligence Scales (SB5)	full scale IQ (FSIQ), verbal IQ (VIQ), nonverbal IQ (NVIQ)	4–6 years of age	positive association between maternal vitamin D levels and offspring cognitive outcomes	full scale IQ (FSIQ), verbal IQ (VIQ), and nonverbal IQ (NVIQ)	FSIQ: +1.17 points; VIQ: +1.17 points; NVIQ: +1.03 points per 10 ng/mL increase in 25(OH)D in adjusted models	observational design; potential residual confounding (SES, maternal IQ, diet); single time-point measurement; population-specific characteristics; no causal inference; modest effect size	Maternal vitamin D levels during pregnancy were positively associated with offspring IQ at 4–6 years, but effect sizes were small and findings are susceptible to potential residual confounding, limiting causal inference.
Maternal Serum Vitamin D Levels During Pregnancy and Offspring Neurocognitive Development	Whitehouse et al.	2012	Australia (Raine Study, Western Australia)	prospective cohort	mother–child pairs	743	Caucasian Australian cohort; relatively homogeneous population; moderate socioeconomic variability; exclusion of non-Caucasian participants	vitamin D	maternal serum 25(OH)D (biomarker)	second trimester (18 weeks gestation)	categorized into quartiles; vitamin D insufficiency defined as ≤46 nmol/L	Peabody Picture Vocabulary Test—Revised (PPVT-R); Child Behavior Checklist (CBCL)	language (receptive vocabulary); behavioral and emotional domains	5 and 10 years (language); 2–17 years (behavioral outcomes)	association between maternal vitamin D insufficiency and increased risk of offspring language impairment; no association with behavioral or emotional outcomes	language domain (receptive vocabulary); no effect in behavioral/emotional domains	Adjusted ORs ≈ 1.92–2.04 for language impairment in the lowest vs highest quartile; no significant associations for CBCL outcomes	observational design; potential residual confounding; restriction to Caucasian population; single time-point measurement; attrition over long follow-up	Maternal vitamin D insufficiency during pregnancy was associated with increased risk of language impairment but not behavioral outcomes, suggesting domain-specific effects and a threshold pattern, with no evidence of a continuous dose–response relationship and limited support for causality.
Maternal Vitamin B12 Status during Pregnancy and Early Infant Neurodevelopment: The ECLIPSES Study	Cruz-Rodríguez et al.	2023	Spain (ECLIPSES cohort, Mediterranean population)	prospective cohort	mother–child pairs	434	Mediterranean cohort; mixed socioeconomic status; relatively low prevalence of severe vitamin B12 deficiency; diverse lifestyle factors assessed	vitamin B12	maternal serum vitamin B12 (biomarker)	first and third trimesters of pregnancy	categorized into tertiles of vitamin B12 levels	Bayley Scales of Infant Development (BSID-III)	cognitive, language (receptive and expressive), motor (fine and gross)	40 days postpartum	positive association between maternal vitamin B12 status and neurodevelopmental outcomes	motor (especially gross motor), language (receptive), and cognitive domains (first trimester only); no associations in third trimester	β ≈ +2.77 for motor, +0.71 for gross motor, +2.20 for language, and +0.27 for cognitive outcomes in tertile 2 vs tertile 1; OR ≈ 2.43 for motor and OR ≈ 1.79 for receptive language >75th percentile	very early neurodevelopmental assessment (40 days); potential residual confounding despite extensive adjustment; no infant vitamin B12 measurement; limited severe deficiency cases; possible selection bias	Maternal vitamin B12 status in early pregnancy was associated with modest improvements in infant neurodevelopment, particularly in motor, language, and cognitive domains, with effects observed mainly at intermediate levels, suggesting a non-linear pattern and timing-specific influence, with modest effect sizes, limited clinical relevance, and uncertain causality.
Maternal folic acid supplement use/dietary folate intake from preconception to early pregnancy and neurodevelopment in 2-year-old offspring: the Japan Environment and Children’s Study	Suzuki et al.	2022	Japan (JECS cohort)	prospective cohort	mother–child pairs	3.839	large Japanese population-based cohort; relatively homogeneous ethnicity; varied socioeconomic characteristics; low prevalence of supplement use and no food fortification policy	folate	maternal folic acid supplementation (timing) and dietary folate intake (FFQ)	preconception to early pregnancy	supplementation categorized by timing (preconception, early, late, none); dietary folate categorized as <200, 200–<400, ≥400 µg/day	Kyoto Scale of Psychological Development (KSPD)	motor (postural–motor), cognitive–adaptive, language-social; global developmental quotient (DQ)	2 years of age	mixed and directionally divergent associations between folic acid supplementation, dietary folate intake, and neurodevelopmental outcomes	language-social domain (positive association with dietary folate); motor domain (inverse association with preconception supplementation)	dietary folate: β ≈ +1.437 for 200–<400 µg and β ≈ +2.532 for ≥400 µg in language-social DQ; supplementation: β ≈ −2.596 for postural–motor DQ in preconception users vs non-users	self-reported dietary intake (FFQ); lack of dose information for supplements; potential recall bias; residual confounding despite adjustment; observational design with potential residual confounding	Adequate dietary folate intake from preconception to early pregnancy was associated with modest improvements in language development, whereas preconception folic acid supplementation showed an inverse association with motor development, suggesting heterogeneous and potentially non-linear effects, with directionally inconsistent findings, likely residual confounding, and limited support for causal…
Maternal plasma vitamin B12 concentrations during pregnancy and infant cognitive outcomes at 2 years of age	Lai et al.	2019	Singapore (GUSTO cohort)	prospective cohort	mother–child pairs	443	multi-ethnic Asian cohort (Chinese, Malay, Indian); high prevalence of vitamin B12 deficiency/insufficiency; varied socioeconomic characteristics; recruitment from urban population	vitamin B12	maternal plasma vitamin B12 (biomarker)	second trimester (26–28 weeks gestation)	categorized as deficient (<148 pmol/L), insufficient (148–<221 pmol/L), and sufficient (≥221 pmol/L)	Bayley Scales of Infant and Toddler Development (BSID-III)	cognitive, language (receptive and expressive), motor (fine and gross)	24 months of age	association between maternal vitamin B12 deficiency and lower cognitive scores in offspring (cognitive domain only)	cognitive domain (only domain significantly affected)	β ≈ −0.42 SD (95% CI −0.70 to −0.14) for deficient vs sufficient groups; additional effect: β ≈ −0.37 SD with co-occurring vitamin B12 and B6 insufficiency	observational design; potential residual confounding (maternal IQ, home environment); selection bias (subset completed BSID); no infant B12 measurement; single time-point measurement of vitamin B12	Maternal vitamin B12 deficiency during pregnancy was associated with lower cognitive scores at 2 years, with no effects on language or motor domains, suggesting domain-specific associations with modest effect size, potential influence of co-occurring micronutrient deficiencies, and likely residual confounding, limiting causal inference.
Prenatal folic acid supplement/dietary folate and cognitive development in 4‐year‐old offspring from the Japan Environment and Children’s Study	Nishigori et al.	2023	Japan (JECS cohort)	prospective cohort	mother–child pairs	3.445	large Japanese population-based cohort; relatively homogeneous ethnicity; varied socioeconomic characteristics; variable use of supplementation; not universal early initiation; no food fortification policy	folate	maternal folic acid supplementation (timing) and dietary folate intake (FFQ)	preconception and pregnancy (categorized by timing: preconception, ≤12 weeks, >12 weeks)	supplementation categorized by timing (preconception, ≤12 weeks, >12 weeks, none); dietary folate categorized as <200, 200–<400, ≥400 µg/day	Kyoto Scale of Psychological Development (KSPD)	cognitive-adaptive (nonverbal) and language-social (verbal); developmental quotient (DQ)	4 years of age	positive association between early folic acid supplementation and cognitive development; no association with dietary folate intake	cognitive-adaptive and language-social domains (supplementation effect only)	B ≈ +1.49 for cognitive-adaptive outcomes and B ≈ +1.87 to +1.98 for language-social outcomes in early/preconception supplementation vs non-users; no significant associations for dietary folate	self-reported supplementation and diet (recall bias); residual confounding despite extensive adjustment; observational design; potential selection bias (subcohort); lack of supplement dose data	Maternal folic acid supplementation initiated before or in early pregnancy was associated with modest improvements in cognitive outcomes at 4 years, whereas dietary folate intake showed no association, suggesting timing-dependent and differential effects between supplementation and dietary intake, with modest effect sizes and limited support for causal inference.
Prenatal folate, homocysteine and vitamin B12 levels and child brain volumes, cognitive development and psychological functioning: the Generation R Study	Ars et al.	2016	Netherlands (Generation R cohort, Rotterdam)	prospective cohort (nested neuroimaging sample)	mother–child pairs	256	Dutch population-based cohort; relatively high socioeconomic status; predominantly European ancestry; subset selected for neuroimaging with oversampling of low folate status	folate and vitamin B12	maternal plasma folate, vitamin B12, and homocysteine (biomarkers)	early pregnancy (~13.5 weeks gestation)	folate categorized as <8 nmol/L (insufficiency) vs ≥8 nmol/L; homocysteine >9.1 µmol/L vs normal; vitamin B12 continuous/categorical	SON-R (IQ); NEPSY-II; MRI brain imaging; CBCL	global cognition (IQ); language; memory/learning; visuospatial; executive; brain volumes; behavioral/emotional	6–8 years	low prenatal folate associated with smaller total brain volume (global effect) and poorer performance in specific cognitive domains; high homocysteine associated with lower IQ and poorer cognitive performance; no consistent association for vitamin B12	language, memory/learning, visuospatial domains (folate and homocysteine); global IQ (homocysteine only)	brain volume: B ≈ −33.34 cm³ for TBV (adjusted); language: B ≈ −0.28; visuospatial: B ≈ −0.27 for folate; homocysteine: ≈ −7 IQ points in high vs normal groups	single time-point biomarker measurement; potential residual confounding; selected neuroimaging subsample; relatively high SES population; observational design	Prenatal folate insufficiency was associated with reduced total brain volume and poorer performance in specific cognitive domains, while elevated homocysteine was associated with lower IQ and cognitive performance, indicating domain-specific patterns and a potential underlying neurobiological pathway linking prenatal micronutrient status to brain development, although residual confounding and lac…
The Relationship between Maternal Serum Vitamin D Levels and Infant Neurodevelopment and Anthropometry: A Prospective Observational Study	Chi et al.	2018	China (Wenzhou cohort)	prospective cohort	mother–child pairs	160	Chinese cohort; matched groups by vitamin D status; relatively homogeneous population; full-term healthy infants; no infant vitamin D supplementation	vitamin D	maternal serum 25(OH)D (biomarker)	late pregnancy (~28 weeks gestation)	categorized as deficient (<50 nmol/L) vs sufficient (≥50 nmol/L)	Bayley Scales of Infant Development (BSID-III)	cognitive (MDI), motor (PDI); anthropometry (weight, length, head circumference)	6 months of age	inverse association between maternal vitamin D status and neurodevelopmental and anthropometric outcomes	cognitive (MDI) and motor (PDI) domains; anthropometric outcomes	MDI: OR ≈ 2.77 (95% CI 1.44–5.35); PDI: OR ≈ 2.08 (95% CI 1.07–4.04) for deficiency vs sufficiency groups	small sample size; observational design; potential residual confounding; late pregnancy measurement only; limited adjustment for key confounders (e.g., parental IQ); short follow-up	Maternal vitamin D deficiency in late pregnancy was associated with lower cognitive and motor scores at 6 months, suggesting early differences in neurodevelopment, although findings are limited by small sample size, short follow-up, and potential residual confounding, restricting causal inference.
Vitamin D and Child Neurodevelopment—A Post Hoc Analysis	Rodgers et al.	2023	USA (South Carolina cohort)	randomized controlled trial (post hoc)	mother–child pairs	156	US cohort; diverse population (Black, Hispanic, Caucasian); varied socioeconomic status; follow-up subset of original RCT with substantial attrition	vitamin D	maternal vitamin D3 supplementation and offspring serum 25(OH)D (biomarker)	pregnancy (supplementation) and early childhood (3–5 years vitamin D levels)	maternal supplementation categorized as 400, 2000, or 4000 IU/day; child serum 25(OH)D analyzed continuously	Brigance Screen II	language, motor, academic, global developmental score	3–5 years of age	mixed associations between maternal vitamin D supplementation and child vitamin D status and neurodevelopmental outcomes; modest positive association with global score and language domain	language domain (supplementation effect at 2000 IU); global developmental score (association with child 25(OH)D levels)	global score: B ≈ +0.21 per increase in 25(OH)D (p ≈ 0.049); language: B ≈ +4.67 for 2000 IU vs 400 IU supplementation; no consistent dose–response relationship (4000 IU not significant)	post hoc analysis; substantial loss to follow-up; relatively small sample size; potential residual confounding (SES, parental factors); inconsistent findings across doses; lack of clear dose–response relationship	Maternal vitamin D supplementation and higher child vitamin D levels were associated with modest improvements in neurodevelopment, particularly in the language domain, but inconsistent effects across doses, lack of a clear dose–response relationship, and the post hoc design limit causal inference.
